# Supplementary material for: Nucleolin mediates the internalization of rabbit hemorrhagic disease virus through clathrin-dependent endocytosis
Source: PLoS Pathog. 2018 Oct 19;14(10):e1007383. doi: 10.1371/journal.ppat.1007383 (PMC6209375; doi:10.1371/journal.ppat.1007383)
Supplement: S1 Table — (XLSX) [file ppat.1007383.s005.xlsx]

## Sheet: Sheet1
	Numbering	NCBI accession	Vector	Tag	Figures
NCL-Flag	1-2172	XM_017343189.1	p3×FLAG-CMV-14	C-terminal FLAG	1C-D	2B-C				3B	3D	4B	7D		S2A
Myc-RHDV VP60	1-1740	DQ205345	pCMV-Myc	N-terminal c-Myc epitope tag		2B-C	2E	2G	2I
GST-NCL	1-2172	XM_017343189.1	pGEX-4T-1	N-terminal GST			2E
GST-NCL-NTD	1-954	XM_017343189.1	pGEX-4T-1	N-terminal GST			2E	2G
GST-NCL-RBD	955-1974	XM_017343189.1	pGEX-4T-1	N-terminal GST			2E
GST-NCL-CTD	1975-2172	XM_017343189.1	pGEX-4T-1	N-terminal GST			2E
GST-NCL-NTD-A	1-330	XM_017343189.1	pGEX-4T-1	N-terminal GST				2G
GST-NCL-NTD-B	331-642	XM_017343189.1	pGEX-4T-1	N-terminal GST				2G
GST-NCL-NTD-C	643-954	XM_017343189.1	pGEX-4T-1	N-terminal GST				2G	2I
GST-NCL-NTD-C1	643-747	XM_017343189.1	pGEX-4T-1	N-terminal GST					2I
GST-NCL-NTD-C2	748-852	XM_017343189.1	pGEX-4T-1	N-terminal GST					2I
GST-NCL-NTD-C3	853-954	XM_017343189.1	pGEX-4T-1	N-terminal GST					2I
GST-RHDV VP60	1-1740	DQ205345	pGEX-4T-1	N-terminal GST						3B
GST-VP60-NTA	1-198	DQ205345	pGEX-4T-1	N-terminal GST						3B
GST-VP60-S	199-708	DQ205345	pGEX-4T-1	N-terminal GST						3B
GST-VP60-P1	709-861	DQ205345	pGEX-4T-1	N-terminal GST						3B
GST-VP60-P2s	862-1350	DQ205345	pGEX-4T-1	N-terminal GST						3B
GST-VP60-P1s	1351-1740	DQ205345	pGEX-4T-1	N-terminal GST						3B	3D
GST-VP60-P1s-C1	1404-1740	DQ205345	pGEX-4T-1	N-terminal GST							3D
GST-VP60-P1s-C2	1452-1740	DQ205345	pGEX-4T-1	N-terminal GST							3D
GST-VP60-P1s-C3	1503-1740	DQ205345	pGEX-4T-1	N-terminal GST							3D
GST-VP60-P1s-N1	1351-1686	DQ205345	pGEX-4T-1	N-terminal GST							3D
GST-VP60-P1s-N2	1351-1635	DQ205345	pGEX-4T-1	N-terminal GST							3D
GST-VP60-P1s-N3	1351-1584	DQ205345	pGEX-4T-1	N-terminal GST							3D
GST-VP60-P1s-N4	1351-1401	DQ205345	pGEX-4T-1	N-terminal GST							3D
GST-VP60-P1s-C1-WT	1404-1740	DQ205345	pGEX-4T-1	N-terminal GST								4B
GST-VP60-P1s-C1-RRTG mutant	1404-1740	DQ205345	pGEX-4T-1	N-terminal GST								4B
GST-VP60-P1s-C1-DVN mutant	1404-1740	DQ205345	pGEX-4T-1	N-terminal GST								4B
GST-VP60-P1s-C1-AAA mutant	1404-1740	DQ205345	pGEX-4T-1	N-terminal GST								4B
GST-VP60-P1s-C1-GSTN mutant	1404-1740	DQ205345	pGEX-4T-1	N-terminal GST								4B
GST-VP60-P1s-C1-GTQ mutant	1404-1740	DQ205345	pGEX-4T-1	N-terminal GST								4B
GST-VP60-P1s-C1-GS mutant	1404-1740	DQ205345	pGEX-4T-1	N-terminal GST								4B
GST-CLTA	1-657	XM_002707987.3	pGEX-4T-1	N-terminal GST									7D
GST-CLTA-N	1-240	XM_002707987.3	pGEX-4T-1	N-terminal GST									7D
GST-CLTA(80-120AA)	241-360	XM_002707987.3	pGEX-4T-1	N-terminal GST									7D
GST-CLTA(120-160AA)	361-480	XM_002707987.3	pGEX-4T-1	N-terminal GST									7D
GST-CLTA-C	481-657	XM_002707987.3	pGEX-4T-1	N-terminal GST									7D
GST			pGEX-4T-1				2E	2G	2I	3B	3D	4B	7D
Myc-CLTA	1-657	XM_002707987.3	pCMV-Myc	N-terminal c-Myc epitope tag										8D		S2B
Myc			pCMV-Myc											8D		S2B
Flag			p3×FLAG-CMV-14		1C-D										S2A
